# Supplementary material for: Metabolically Healthy Obesity (MHO) vs. Metabolically Unhealthy Obesity (MUO) Phenotypes in PCOS: Association with Endocrine-Metabolic Profile, Adherence to the Mediterranean Diet, and Body Composition
Source: Nutrients. 2021 Nov 2;13(11):3925. doi: 10.3390/nu13113925 (PMC8624317; doi:10.3390/nu13113925)
Supplement: Supplementary file 1 [file nutrients-13-03925-s001.zip]

Archive with 1 entries (1 files):
- nutrients-1422301-supplementary.pdf
